# Supplementary material for: Supervisor support and virtual leadership moderate the association between technostress creators and strain in remote work: Evidence based on hair cortisol and occupational physician’s hetero-evaluations
Source: PLoS One. 2025 Jun 13;20(6):e0323385. doi: 10.1371/journal.pone.0323385 (PMC12165403; doi:10.1371/journal.pone.0323385)
Supplement: S1 File — (ZIP) [file pone.0323385.s001.zip]

Archive with 6 entries (6 files):
- S6 Fig.pdf
- S1 Table.pdf
- S2 Fig.pdf
- S3 Table.pdf
- S4 Fig.pdf
- S5 Fig.pdf
